# Supplementary material for: Associations between Maternal Iron Supplementation in Pregnancy and Changes in Offspring Size at Birth Reflect Those of Multiple Micronutrient Supplementation
Source: Nutrients. 2021 Jul 20;13(7):2480. doi: 10.3390/nu13072480 (PMC8308651; doi:10.3390/nu13072480)
Supplement: Supplementary file 1 [file nutrients-13-02480-s001.zip]

Archive with 1 entries (1 files):
- nutrients-1249629-supplementary.pdf
